# Supplementary material for: DSC, FT-IR and NIR with Chemometric Assessment Using PCA and HCA for Estimation of the Chemical Stability of Oral Antidiabetic Drug Linagliptin in the Presence of Pharmaceutical Excipients
Source: Molecules. 2022 Jul 3;27(13):4283. doi: 10.3390/molecules27134283 (PMC9268681; doi:10.3390/molecules27134283)
Supplement: Supplementary file 1 [file molecules-27-04283-s001.zip]

Archive with 1 entries (1 files):
- molecules-1780701-supplementary.pdf
